# Supplementary material for: Evaluation of Antioxidant and Anticancer Activity of Mono- and Polyfloral Moroccan Bee Pollen by Characterizing Phenolic and Volatile Compounds
Source: Molecules. 2023 Jan 13;28(2):835. doi: 10.3390/molecules28020835 (PMC9866838; doi:10.3390/molecules28020835)
Supplement: Supplementary file 1 [file molecules-28-00835-s001.zip]

Archive with 1 entries (1 files):
- molecules-2128179-supplementary.pdf
